# Supplementary material for: Identification of FABP5 as an immunometabolic marker in human hepatocellular carcinoma
Source: J Immunother Cancer. 2020 Jul 1;8(2):e000501. doi: 10.1136/jitc-2019-000501 (PMC7332195; doi:10.1136/jitc-2019-000501)
Supplement: Supplementary data [file jitc-2019-000501supp001.xlsx]

## Sheet: Sheet1
Table S1. Univariate and multivariate analyses of CD8, FABP5 and LDHA expression associated with survival and recurrence.
		OS							TTR
	Univariate analysis			Multivariate analysis			Univariate analysis				Multivariate analysis
Factor	P value	Hazard ratio		P value	Hazard ratio		P value	Hazard ratio			P value	Hazard ratio
		(95% CI)			(95% CI)			(95% CI)				(95% CI)
Age, years (>50 vs. ≤50)	0.557	1.217（0.632-2.340）					0.445	1.231（0.722-2.100）
Sex (male vs. female)	0.269	0.657（0.311-1.384）					0.989	0.995（0.502-1.971）
HBsAg (positive vs. negative)	0.121	3.082（0.743-12.792）					0.121	2.236（0.809-6.183）
TB, µmol/L (>17 vs. ≤17)	0.153	0.580（0.274-1.224）					0.336	0.755（0.426-1.338）
ALT, U/L (>70 vs. ≤70)	0.274	1.516（0.719-3.196）					0.368	1.340（0.708-2.536）
ALB, g/dl (>3.5 vs. ≤3.5)	0.947	1.041（0.319-3.394）					0.741	0.856（0.342-2.145）
Preoperative AFP, ng/ml (>20 vs. ≤20)	0.053	2.158（0.991-4.701）					0.113	1.632（0.890-2.990）
Liver cirrhosis (yes vs. no)	0.2	2.160（0.665-7.017）					0.056	2.697（0.976-7.458）
Tumor size, cm (>5 vs. ≤5)	0.009a	2.324（1.236-4.368）		n.a.b			0.011 a	1.971（1.170-3.318）			n.a.
Multinodular tumor (multiple vs. single)	0.914	1.049（0.439-2.507）					0.439	1.311（0.660-2.606）
Tumor encapsulation (none vs. complete)	0.505	1.238（0.661-2.321）					0.109	1.536（0.909-2.594）
Edmondson-Steiner (III-IV vs. I-II)	0.004 a	2.546（1.339-4.840）		n.a.			0.001 a	2.456（1.421-4.245）			0.010a	2.329(1.22-4.438)
γ-GT, U/L (>54 vs. ≤54)	0.023 a	2.162（1.110-4.210）		0.043a	2.028(1.022-4.024)		0.020 a	1.897（1.106-3.253）			0.028a	1.872(1.09-3.277)
BCLC stage (B+C vs. A)	0.006 a	2.475（1.296-4.725）		n.a.			0.003 a	2.219（1.308-3.764）			n.a.
Vascular invasion (present vs. absent)	0.050 a	1.889（1.001-3.563）		n.a.			0.003 a	2.244（1.327-3.793）			n.a.
asignificant
bn.a., not applicable.
