# Supplementary material for: Identification of FABP5 as an immunometabolic marker in human hepatocellular carcinoma
Source: J Immunother Cancer. 2020 Jul 1;8(2):e000501. doi: 10.1136/jitc-2019-000501 (PMC7332195; doi:10.1136/jitc-2019-000501)
Supplement: Supplementary data [file jitc-2019-000501supp002.xlsx]

## Sheet: Sheet1
Table S2. Primer sequences of genes implicated in glycolytic and lipid metabolism mentioned in the text
Name		Sequence (5' to 3')
FABP5	Forward	TGAAGGAGCTAGGAGTGGGAA
	Reverse	TGCACCATCTGTAAAGTTGCAG
CPT1A	Forward	TCCAGTTGGCTTATCGTGGTG
	Reverse	TCCAGAGTCCGATTGATTTTTGC
PPARγ	Forward	AGATCATTTACACAATGCTGGC
	Reverse	TAAAGTCACCAAAAGGCTTTCG
PPARα	Forward	TCCTCGGTGACTTATCCTGTGGTC
	Reverse	GCGTGGACTCCGTAATGATAGCC
LDHA	Forward	ATGGCAACTCTAAAGGATCAGC
	Reverse	CCAACCCCAACAACTGTAATCT
TPI1	Forward	CTCATCGGCACTCTGAACG
	Reverse	GCGAAGTCGATATAGGCAGTAGG
LDHB	Forward	TGGTATGGCGTGTGCTATCAG
	Reverse	TTGGCGGTCACAGAATAATCTTT
Glut1	Forward	GGCCAAGAGTGTGCTAAAGAA
	Reverse	ACAGCGTTGATGCCAGACAG
PKM2	Forward	ATGTCGAAGCCCCATAGTGAA
	Reverse	TGGGTGGTGAATCAATGTCCA
PFKP	Forward	GCATGGGTATCTACGTGGGG
	Reverse	CTCTGCGATGTTTGAGCCTC
PET100	Forward	CTTTCCCTGTGGCTATGTTCTG
	Reverse	CTCCCTCTTGCGCTGTATGAC
IDH2	Forward	CGCCACTATGCCGACAAAAG
	Reverse	ACTGCCAGATAATACGGGTCA
